# Supplementary material for: Pyridoxamine Limits Cardiac Dysfunction in a Rat Model of Doxorubicin-Induced Cardiotoxicity
Source: Antioxidants (Basel). 2024 Jan 17;13(1):112. doi: 10.3390/antiox13010112 (PMC10812466; doi:10.3390/antiox13010112)
Supplement: Supplementary file 1 [file antioxidants-13-00112-s001.zip]

Archive with 1 entries (1 files):
- antioxidants-2770529-supplementary.pdf
